# Supplementary material for: Antimicrobial Susceptibility Profiles of Salmonella spp. Isolates from Clinical Cases of Waterfowl in Hungary Between 2022 and 2023
Source: Microorganisms. 2024 Nov 29;12(12):2462. doi: 10.3390/microorganisms12122462 (PMC11676221; doi:10.3390/microorganisms12122462)
Supplement: Supplementary file 1 [file microorganisms-12-02462-s001.zip]

Archive with 2 entries (2 files):
- Additional data.xlsx
- Supplementary Materials.pdf
