# Supplementary material for: Antimicrobial Susceptibility Profiles of Salmonella spp. Isolates from Clinical Cases of Waterfowl in Hungary Between 2022 and 2023
Source: Microorganisms. 2024 Nov 29;12(12):2462. doi: 10.3390/microorganisms12122462 (PMC11676221; doi:10.3390/microorganisms12122462)
Supplement: Supplementary file 1 [file microorganisms-12-02462-s001.zip › Additional data.xlsx]

## Sheet: TELJES
Bacteria	MALDI-TOF	log (score)	Species	Organ	Identifier	Ceftiofur	Minocycline	Azithromycin	Chloramphenicol	Cefotaxime	Levofloxacin	Ciprofloxacin	Amoxicillin	Amoxicillin-clavulanic acid	Ceftriaxone	Imipenem	Neomycin	Spectinomycin	Doxycycline	Florfenicol	Tylosin	Tiamulin	Linkomycin	Enrofloxacin	Colistin	Potentiated sulfonamide	Vancomycin	Town	Region
Salmonella spp.	Salmonella sp (Enteritidis)	2.37	duck	bone marrow	212	0.5	2	8	4	0.06	0.03	0.015	4	0.5	0.03	1	32	128	64	4	1024	1024	1024	0.03	1024	4	1024	#VALUE!	Észak-Alföld
Salmonella spp.	Salmonella sp (Typhimurium)	2.33	duck	bone marrow	6493	4	4	8	4	8	0.03	0.015	0.5	2	0.015	1	64	256	8	8	1024	1024	1024	0.015	8	4	1024	#VALUE!	Dél-Alföld
Salmonella spp.	Salmonella sp (Typhimurium)	2.41	goose	bone marrow	7216	4	4	16	8	8	0.06	0.03	4	2	0.06	0.5	32	64	4	4	1024	256	1024	0.015	1	2	512	#VALUE!	Dél-Alföld
Salmonella spp.	Salmonella sp (Typhimurium)	2.48	duck	bone marrow	9299	16	4	8	8	8	0.125	0.015	512	64	1	1	16	256	4	4	1024	512	1024	1	8	512	512	#VALUE!	Dél-Alföld
Salmonella spp.	Salmonella sp (Typhimurium)	2.47	goose	bone marrow	11290	16	4	8	8	8	0.125	0.015	2	16	2	0.5	128	64	4	4	512	256	1024	0.06	8	1024	1024	#VALUE!	Dél-Alföld
Salmonella spp.	Salmonella sp (Enteritidis)	2.45	duck	bone marrow	11798	1	2	8	4	0.125	0.06	0.007	512	512	16	1	512	512	32	256	512	256	1024	0.06	2	32	512	#VALUE!	Dél-Alföld
Salmonella spp.	Salmonella sp (Dublin)	2.32	duck	bone marrow	12548	0.007	8	4	4	0.06	0.5	0.125	2	1	0.125	1	8	128	16	4	512	256	512	1	0.5	16	64	#VALUE!	Dél-Alföld
Salmonella spp.	Salmonella sp (Typhimurium)	2.48	duck	bone marrow	13471	0.5	4	8	4	1	0.03	0.06	1024	8	0.25	0.125	512	128	32	16	1024	1024	1024	0.015	0.015	16	128	#VALUE!	Dél-Alföld
Salmonella spp.	Salmonella sp (Typhimurium)	2.35	duck	bone marrow	15105	16	2	8	4	41	0.06	0.015	32	8	1	1	64	128	4	8	512	256	1024	0.03	1	128	128	#VALUE!	Dél-Alföld
Salmonella spp.	Salmonella sp (Enteritidis)	2.43	duck	bone marrow	16173	0.5	4	8	4	0.25	16	0.007	16	0.5	0.03	0.125	32	256	2	8	1024	1024	1024	0.125	0.003	16	128	#VALUE!	Dél-Alföld
Salmonella spp.	Salmonella sp (Enteritidis)	2.41	duck	bone marrow	18216	1	4	8	8	0.25	0.5	0.5	16	2	0.125	1	16	256	4	16	1024	512	1024	0.5	16	2	128	#VALUE!	Dél-Alföld
Salmonella spp.	Salmonella sp (Enteritidis)	2.2	duck	bone marrow	18233	0.5	4	8	4	0.25	1	0.015	8	2	32	1	64	256	2	16	512	512	1024	0.5	32	1	128	#VALUE!	Dél-Alföld
Salmonella spp.	Salmonella sp (Enteritidis)	2.32	duck	bone marrow	20527	8	4	8	4	8	0.06	0.06	8	2	0.06	8	4	128	2	16	512	128	512	0.03	1	2	256	#VALUE!	Dél-Alföld
Salmonella spp.	Salmonella sp (Anatum)	2.39	duck	liver	20815	1	4	8	4	0.06	0.06	0.007	0.5	0.5	0.06	0.5	8	64	2	2	1024	256	1024	0.03	0.25	0.5	512	#VALUE!	Dél-Alföld
Salmonella spp.	Salmonella sp (Enteritidis)	2.3	duck	bone marrow	21515	1	2	8	4	0.5	0.03	0.125	2	4	0.125	1	16	128	4	8	1024	128	512	0.03	4	4	128	#VALUE!	Dél-Alföld
Salmonella spp.	Salmonella sp (Enteritidis)	2.5	duck	bone marrow	21621	0.5	4	8	4	0.06	0.25	1	2	4	0.125	0.5	16	128	4	4	512	128	1024	0.03	1	8	128	#VALUE!	Dél-Alföld
Salmonella spp.	Salmonella sp (Enteritidis)	2.33	duck	bone marrow	21623	1	4	8	4	0.5	0.06	0.007	4	16	0.06	0.25	4	32	32	128	512	256	1024	0.03	1	8	512	#VALUE!	Dél-Alföld
Salmonella spp.	Salmonella sp (Typhimurium)	2.38	duck	bone marrow	21700	1	2	8	4	0.03	0.015	0.007	32	8	0.5	0.5	16	256	8	8	256	256	512	16	8	128	512	#VALUE!	Dél-Alföld
Salmonella spp.	Salmonella sp (Typhimurium)	2.42	duck	liver	22283	1	4	4	4	0.25	8	0.007	2	2	0.125	1	32	128	8	8	1024	256	1024	0.06	8	2	1024	#VALUE!	Dél-Alföld
Salmonella spp.	Salmonella sp (Enteritidis)	2.49	duck	pericardium	23775	0.5	4	16	4	0.06	0.03	0.007	64	64	32	1	64	128	64	128	512	256	512	16	32	256	512	#VALUE!	Dél-Alföld
Salmonella spp.	Salmonella sp (Anatum)	2.33	duck	liver	23785	8	4	8	4	8	0.015	0.06	64	64	0.06	1	32	128	32	128	512	256	1024	16	16	256	256	#VALUE!	Dél-Alföld
Salmonella spp.	Salmonella sp (Dublin)	2.35	goose	bone marrow	25279	0.007	128	8	4	0.06	0.03	0.007	1024	8	0.06	0.5	64	128	64	8	1024	512	1024	0.06	0.25	0.5	512	#VALUE!	Észak-Alföld
Salmonella spp.	Salmonella sp (Typhimurium)	2.3	duck	bone marrow	25778	8	2	8	4	8	0.03	0.03	1	4	0.06	1	16	128	4	4	1024	256	1024	0.03	8	2	256	#VALUE!	Dél-Alföld
Salmonella spp.	Salmonella sp (Anatum)	2.45	goose	bone marrow	27616	0.007	4	4	4	0.25	0.015	0.007	1	4	0.25	2	8	128	2	8	256	256	1024	0.03	8	2	512	#VALUE!	Dél-Alföld
Salmonella spp.	Salmonella sp (Typhimurium)	2.43	duck	bone marrow	28081	0.5	2	8	4	0.5	0.03	0.007	2	4	0.06	1	32	128	4	8	1024	256	1024	0.03	1	2	256	#VALUE!	Dél-Alföld
Salmonella spp.	Salmonella sp (Anatum)	2.38	goose	bone marrow	28132	0.5	4	8	4	0.5	16	0.007	1	2	32	32	64	64	16	8	128	256	512	8	32	4	256	#VALUE!	Közép-Magyarország
Salmonella spp.	Salmonella sp (Dublin)	2.51	goose	bone marrow	28199	0.5	4	8	4	0.06	0.03	0.06	4	32	2	0.5	64	64	4	8	256	256	1024	0.06	1	8	256	#VALUE!	Dél-Alföld
Salmonella spp.	Salmonella sp (Hadar)	2.36	duck	bone marrow	28684	0.5	4	4	4	0.007	4	0.25	2	4	0.125	0.125	32	128	32	4	512	256	512	1	1	4	256	#VALUE!	Dél-Alföld
Salmonella spp.	Salmonella sp (Typhimurium)	2.47	goose	lungs	30939	0.5	4	4	4	0.06	0.5	0.25	512	16	0.125	0.5	4	512	8	8	1024	512	1024	2	0.06	1024	512	#VALUE!	Észak-Alföld
Salmonella spp.	Salmonella sp (Typhimurium)	2.49	goose	oviduct	31205	0.125	0.007	1	1	0.03	0.03	0.007	2	4	1	0.5	16	128	0.25	2	64	128	1024	0.03	0.125	4	256	#VALUE!	Dél-Alföld
Salmonella spp.	Salmonella sp (Enteritidis)	2.44	duck	bone marrow	31207	8	4	8	4	16	0.06	0.015	1	4	0.125	32	16	128	4	8	256	256	1024	0.03	2	2	256	#VALUE!	Dél-Alföld
Salmonella spp.	Salmonella sp (Enteritidis)	2.55	duck	bone marrow	32879	0.5	2	4	4	0.5	16	0.007	1	4	0.06	32	16	256	4	8	256	256	1024	0.03	8	2	512	#VALUE!	Dél-Alföld
Salmonella spp.	Salmonella sp (Anatum)	2.41	duck	bone marrow	40701	0.5	2	8	4	0.03	0.03	0.03	1	2	0.03	0.25	4	128	4	16	512	256	512	0.03	0.125	4	512	#VALUE!	Dél-Alföld
Salmonella spp.	Salmonella sp (Typhimurium)	2.3	duck	bone marrow	41372	0.5	2	4	4	0.125	8	0.007	16	16	0.5	0.125	64	512	8	16	1024	1024	1024	0.015	0.015	256	256	#VALUE!	Dél-Alföld
Salmonella spp.	Salmonella sp (Typhimurium)	2.33	goose	bone marrow	43851	0.03	4	4	4	0.06	0.03	0.007	1	2	0.03	0.125	8	32	1	2	512	128	1024	0.007	0.015	2	256	#VALUE!	Dél-Alföld
Salmonella spp.	Salmonella sp (Typhimurium)	2.37	goose	bone marrow	45601	0.25	4	8	4	1	0.015	0.007	64	1	0.03	0.03	4	32	4	4	512	32	1024	0.007	0.015	8	256	#VALUE!	Észak-Alföld
Salmonella spp.	Salmonella sp (Typhimurium)	2.36	goose	liver	50609	0.25	4	8	4	1	0.015	0.007	32	32	32	0.5	32	64	4	128	1024	128	1024	32	8	128	256	#VALUE!	Észak-Magyarország
Salmonella spp.	Salmonella sp (Typhimurium)	2.48	goose	liver	55236	8	4	8	4	0.5	0.06	0.015	2	4	0.125	0.25	32	64	2	4	512	128	512	0.007	2	8	256	#VALUE!	Dél-Alföld
Salmonella spp.	Salmonella sp (Dublin)	2.44	goose	liver	57513	8	2	4	4	0.5	0.06	0.015	64	32	2	0.5	32	128	32	8	512	128	512	0.007	4	4	256	#VALUE!	Észak-Alföld
Salmonella spp.	Salmonella sp (Typhimurium)	2.36	duck	bone marrow	58744	8	2	8	4	8	0.06	0.06	2	2	2	0.25	32	256	4	8	512	256	1024	0.03	4	8	256	#VALUE!	Közép-Magyarország
Salmonella spp.	Salmonella sp (Typhimurium)	2.38	duck	bone marrow	58756	1	4	8	4	0.125	0.06	0.007	2	4	1	1	8	256	4	4	1024	256	512	0.03	8	2	256	#VALUE!	Dél-Alföld
Salmonella spp.	Salmonella sp (Typhimurium)	2.42	duck	bone marrow	62486	1	4	8	4	0.5	0.06	0.015	2	4	0.125	0.25	16	128	4	4	512	512	512	0.06	1	4	256	#VALUE!	Dél-Alföld
Salmonella spp.	Salmonella sp (Typhimurium)	2.3	duck	bone marrow	64254	1	4	8	4	0.06	0.03	0.007	2	2	0.06	0.25	32	128	8	4	512	512	512	0.03	8	8	256	#VALUE!	Dél-Alföld
Salmonella spp.	Salmonella sp (Dublin)	2.34	duck	liver	70889	4	4	8	4	16	0.06	0.06	4	0.5	0.06	0.25	16	64	2	4	1024	256	1024	0.015	16	1	512	#VALUE!	Dél-Alföld
Salmonella spp.	Salmonella sp (Enteritidis)	2.42	duck	bone marrow	71136	1	2	8	8	0.25	0.03	0.03	8	4	1	0.25	32	512	64	16	1024	1024	1024	8	0.015	64	128	#VALUE!	Dél-Alföld
Salmonella spp.	Salmonella sp (Enteritidis)	2.48	duck	bone marrow	71432	0.5	64	512	32	0.06	0.06	0.125	4	0.5	512	1	512	128	32	4	1024	1024	1024	0.25	1024	2	512	#VALUE!	Dél-Alföld
Salmonella spp.	Salmonella sp (Typhimurium)	2.44	duck	liver	72087	4	4	8	4	16	0.06	0.007	8	16	0.03	0.125	64	64	64	32	512	1024	1024	16	0.015	16	512	#VALUE!	Dél-Alföld
Salmonella spp.	Salmonella sp (Typhimurium)	2.45	duck	brain chamber	72148	1	1	8	4	0.5	0.03	0.007	2	8	0.25	0.5	64	64	8	16	512	1024	1024	0.03	2	16	512	#VALUE!	Dél-Alföld
Salmonella spp.	Salmonella sp (Enteritidis)	2.4	duck	bone marrow	72859	0.5	2	8	4	0.06	0.015	0.015	8	32	0.06	1	64	64	16	64	256	1024	1024	0.06	8	32	512	#VALUE!	Dél-Alföld
Salmonella spp.	Salmonella sp (Typhimurium)	2.39	goose	bone marrow	79396	0.5	2	8	4	0.125	0.015	0.125	256	8	0.015	0.25	64	128	1	512	512	256	1024	0.015	0.5	8	256	#VALUE!	Dél-Alföld
Salmonella spp.	Salmonella sp (Anatum)	2.42	duck	liver	79500	4	4	8	4	16	0.06	0.007	2	2	0.03	0.5	16	32	2	4	1024	256	512	0.007	8	0.5	512	#VALUE!	Dél-Alföld
Salmonella spp.	Salmonella sp (Enteritidis)	2.39	duck	liver	79812	4	4	8	4	16	0.03	0.06	4	0.5	0.06	0.5	16	64	2	4	1024	256	1024	0.007	4	2	512	#VALUE!	Dél-Alföld
Salmonella spp.	Salmonella sp (Dublin)	2.3	duck	bone marrow	81442	1	4	8	8	0.25	1	0.5	4	32	1	1	64	64	32	16	256	128	1024	8	32	64	512	#VALUE!	Dél-Alföld
Salmonella spp.	Salmonella sp (Enteritidis)	2.32	duck	bone marrow	82784	1	2	8	8	0.25	0.03	0.03	4	32	0.5	1	64	128	16	16	256	256	512	0.25	8	64	512	#VALUE!	Dél-Alföld
Salmonella spp.	Salmonella sp (Typhimurium)	2.45	duck	bone marrow	83721	1	4	4	4	0.5	1	0.015	1024	8	0.06	0.125	8	1024	32	512	1024	1024	1024	512	0.5	1024	256	#VALUE!	Dél-Alföld
Salmonella spp.	Salmonella sp (Choleraesuis)	2.36	duck	bone marrow	83859	1	2	4	4	0.5	2	0.015	4	2	0.125	1	32	32	4	4	1024	256	1024	0.25	8	0.5	512	#VALUE!	Dél-Alföld
Salmonella spp.	Salmonella sp (Typhimurium)	2.38	duck	bone marrow	84780	0.5	2	8	4	0.06	0.06	0.06	64	32	2	1	64	128	32	32	256	256	512	1	32	256	512	#VALUE!	Dél-Alföld
Salmonella spp.	Salmonella sp (Anatum)	2.37	duck	brain chamber	85307	0.5	8	8	4	0.06	0.5	0.125	2	2	0.25	2	64	128	4	4	256	256	512	0.125	8	128	256	#VALUE!	Dél-Alföld
Salmonella spp.	Salmonella sp (Typhimurium)	2.2	duck	bone marrow	86352	0.5	4	8	4	0.06	0.03	0.007	0.5	2	0.06	0.5	32	256	4	4	1024	512	1024	0.015	8	4	1024	#VALUE!	Dél-Alföld
Salmonella spp.	Salmonella sp (Dublin)	2.42	duck	bone marrow	89044	1	4	8	4	0.125	0.5	0.5	1024	16	0.06	0.5	64	128	2	4	512	256	1024	0.25	0.06	0.5	512	#VALUE!	Dél-Alföld
Salmonella spp.	Salmonella sp (Enteritidis)	2.47	duck	bone marrow	90059	1	2	8	8	0.125	0.06	0.007	1	0.5	0.06	0.5	32	128	2	8	1024	256	1024	0.03	0.125	0.5	512	#VALUE!	Dél-Alföld
Salmonella spp.	Salmonella sp (Typhimurium)	2.38	goose	liver	91202	1	4	8	1	0.06	0.03	0.015	2	1	0.5	2	32	256	4	4	1024	512	1024	0.03	16	2	256	#VALUE!	Dél-Alföld
Salmonella spp.	Salmonella sp (Typhimurium)	2.53	goose	bone marrow	42464	0.5	2	8	8	1	0.007	0.007	2	2	0.125	0.5	16	125	2	4	512	512	512	0.03	0.5	0.5	256	#VALUE!	Dél-Alföld
Salmonella spp.	Salmonella sp (Enteritidis)	2.37	duck	bone marrow	43027	0.5	4	8	8	1	0.007	0.007	2	2	0.025	0.5	32	256	4	4	1024	256	1024	0.03	0.125	2	512	#VALUE!	Dél-Alföld
Salmonella spp.	Salmonella sp (Enteritidis)	2.37	duck	bone marrow	44404	0.5	2	8	8	1	0.007	0.007	4	2	0.06	0.5	32	256	4	4	1024	256	1024	0.25	0.5	4	256	#VALUE!	Dél-Alföld
Salmonella spp.	Salmonella sp (Typhimurium)	2.36	goose	bone marrow	46568	0.007	0.5	8	4	0.03	0.03	0.007	4	2	0.06	0.5	64	256	4	8	512	512	512	0.125	0.5	2	256	#VALUE!	Dél-Alföld
Salmonella spp.	Salmonella sp (Enteritidis)	2.4	goose	bone marrow	46673	1	2	8	8	4	0.007	0.007	4	2	0.06	1	64	256	16	4	512	512	1024	0.5	2	0.5	512	#VALUE!	Dél-Alföld
Salmonella spp.	Salmonella sp (Typhimurium)	2.48	goose	bone marrow	47913	0.25	2	8	4	1	0.007	0.007	2	2	0.125	0.5	32	128	16	4	256	256	1024	0.25	4	0.5	512	#VALUE!	Közép-Dunántúl
Salmonella spp.	Salmonella sp (Enteritidis)	2.4	duck	liver	50135	0.25	8	8	4	0.03	0.5	0.25	4	2	0.25	0.5	32	128	8	4	1024	256	512	0.25	0.5	2	256	#VALUE!	Dél-Alföld
Salmonella spp.	Salmonella sp (Dublin)	2.51	duck	liver	50859	8	2	8	4	8	0.015	0.06	4	2	0.25	0.25	32	128	4	4	512	512	512	0.06	0.5	2	256	#VALUE!	Dél-Alföld
Salmonella spp.	Salmonella sp (Anatum)	2.46	duck	liver	79812	4	2	8	4	16	0.06	0.007	4	0.5	0.06	0.5	16	64	2	4	1024	256	1024	0.007	4	2	512	#VALUE!	Dél-Alföld
